# Supplementary material for: Conceptualizing Vulnerability for Health Effects of the COVID-19 Pandemic and the Associated Measures in Utrecht and Zeist: A Concept Map
Source: Int J Environ Res Public Health. 2021 Nov 19;18(22):12163. doi: 10.3390/ijerph182212163 (PMC8621190; doi:10.3390/ijerph182212163)
Supplement: Supplementary file 1 [file ijerph-18-12163-s001.zip]

Archive with 1 entries (1 files):
- ijerph-1451465-supplementary.pdf
